# Supplementary material for: Acoustically Driven Cell-Based Microrobots for Targeted Tumor Therapy
Source: Pharmaceutics. 2022 Oct 9;14(10):2143. doi: 10.3390/pharmaceutics14102143 (PMC9609374; doi:10.3390/pharmaceutics14102143)
Supplement: Supplementary file 1 [file pharmaceutics-14-02143-s001.zip]

Archive with 1 entries (1 files):
- pharmaceutics-1882562-supplementary.pdf
